# Supplementary material for: Pacific Islands Families Study: Serum Uric Acid in Pacific Youth and the Associations with Free-Sugar Intake and Appendicular Skeletal Muscle Mass
Source: Nutrients. 2024 Dec 27;17(1):54. doi: 10.3390/nu17010054 (PMC11722811; doi:10.3390/nu17010054)
Supplement: Supplementary file 1 [file nutrients-17-00054-s001.zip]

Archive with 1 entries (1 files):
- nutrients-3361846-supplementary.pdf
